# Supplementary material for: The hidden diversity of the potato cyst nematode Globodera pallida in the south of Peru
Source: Evol Appl. 2019 Dec 3;13(4):727–37. doi: 10.1111/eva.12896 (PMC7086051; doi:10.1111/eva.12896)
Supplement: Supplementary file 2 [file EVA-13-727-s002.xlsx]

## Sheet: Final corrEG
Population information						For 10 markers analysis					For 13 markers analysis
Population	Province	District	GenBank accession numbers (ITS)	GenBank accession numbers (Cytochrom B)	cathepsin allele	Number of individuals	Expected heterozygotie (He)	Fis	Allelic Diversity	Cluster	Number of individuals	Expected heterozygotie (He)	Fis	Allelic Diversity	cluster
190	Huamanga	Quinua			690	34	0.33	0.05	3.25	3	25	0.36	0.15	9.46	3
191	La Mar	Tambo			690 / 800	41	0.24	0.11	3.08	4	39	0.24	0.11	7.92	4
192	Huamanga	Chiara			690 / 800	32	0.4	0.18	4.58	4	30	0.44	0.23	11.23	4
194	Huamanga	Chiara			690 / 800	31	0.44	0.18	3.97	4	29	0.44	0.19	11.77	4
196	Huamanga	Chiara			800	42	0.24	0.3	2.83	4	41	0.25	0.26	8.23	4
199	Huamanga	Chiara			690 / 800	24	0.43	0.29	5.64	4	19	0.46	0.32	13.31	4
200	Huamanga	Chiara			690 / 800	25	0.38	0.19	4.75	4	22	0.39	0.21	11.38	4
201	Huamanga	Socos			690 / 800	33	0.41	0.18	4.39	4	30	0.42	0.22	12.31	4
204	Huamanga	Tambillo			690	33	0.47	0.08	5.94	3	29	0.5	0.14	13.08	3
205	Huamanga	Acocro		AY851631.1	690	32	0.4	0.06	4.64	3	27	0.42	0.1	11.85	3
206	Huamanga	Acocro			690 / 800	34	0.41	0.17	4.14	4	33	0.44	0.18	11.69	4
207	Huamanga	Acocro			690 / 800	33	0.41	0.03	4.67	4	22	0.43	0.1	12	4
208	Huamanga	Acocro			690 / 800	39	0.37	0.28	3.5	4	32	0.38	0.3	10.46	4
209	Huamanga	Acocro			690
210	Andahuaylas	San Jeronimo		AY851632.1	690	31	0.42	0.13	4.64	3	20	0.44	0.13	12.15	3
211	Andahuaylas	Quishuara			690
212	Andahuaylas	Quishuara			690
213	Andahuaylas	San Jeronimo			690	35	0.39	0.05	4.36	3	26	0.39	0.05	11.77	3
214	Andahuaylas	San Jeronimo		AY851633.1	690	25	0.48	0.06	6.39	3	23	0.53	0.11	14.31	3
215	Andahuaylas	Talavera		AY851634.1	690	36	0.53	0.1	5.42	3	15	0.55	0.16	13.85	3
216	Andahuaylas	Santa Maria Chicmo			690
217	Andahuaylas	Santa Maria Chicmo			690	37	0.51	0.1	6.44	3	21	0.47	0.16	12.92	3
218	Andahuaylas	Santa Maria Chicmo			690	34	0.5	0.08	5.69	3	14	0.54	0.12	13.85	3
219	Andahuaylas	Santa Maria Chicmo			690	38	0.49	0.08	6.5	3	22	0.48	0.19	13.85	3
220	Andahuaylas	Andahuaylas			690	37	0.57	0.05	6.03	3	25	0.59	0.15	14.92	3
221	Andahuaylas	Andahuaylas			690	34	0.43	0.12	4.94	3	17	0.57	0.33	13.92	3
222	Andahuaylas	Andahuaylas			690	31	0.5	0.15	5.25	3	16	0.5	0.2	12.46	3
223	Andahuaylas	Andahuaylas			690	27	0.5	0.03	5.58	3	22	0.47	0.08	12.85	3
224	Andahuaylas	Andahuaylas	GU084802.1		845	29	0.44	0.06	3.97	chilean
225	Andahuaylas	Andahuaylas			690	33	0.53	0.18	6.39	3	13	0.55	0.27	13	3
226	Puquio	Lucanas			690	35	0.56	0.18	6.61	3	16	0.55	0.25	14.54	3
227	Puquio	Lucanas			705
228	Puquio	Lucanas			705
229	Puquio	Lucanas			690	34	0.32	0.13	2.81	3	16	0.27	0.18	8.46	3
230	Abancay	Pichirhua			690	34	0.47	0.01	6.08	3	26	0.51	0.09	12.85	3
231	Abancay	Pichirhua			690	30	0.52	0.1	6.19	3	27	0.55	0.22	14.69	3
232	Abancay	Tamburco			690	36	0.47	-0.03	4.78	3	32	0.5	0	13.08	3
233	Abancay	Curahuasi		AY851635.1	690	38	0.61	0.16	7.83	3	34	0.63	0.22	14.77	3
234	Abancay	Curahuasi			690	34	0.61	0.11	7.36	3	32	0.6	0.17	14.92	3
235	Anta	Ancahuasi	GU084803.1	AY851636.1	690
236	Anta	Ancahuasi			690
237	Anta	Zurite			690	30	0.46	0.1	5.33	2	29	0.47	0.18	13.38	2
238	Urubamba	Chinchero			690 / 705
239	Urubamba	Chinchero			690	35	0.47	0.1	4.67	2	35	0.46	0.09	12.62	2
240	Urubamba	Chinchero		AY851637.1	690	20	0.45	0	6.53	2	16	0.46	0.04	12.77	2
241	Urubamba	Maras			690	25	0.41	0.03	4.33	2	24	0.42	0.03	11.15	2
246	Urubamba	Chinchero			690	25	0.46	0.01	3.78	2	25	0.47	0.05	11.38	2
247	Urubamba	Chinchero			690	34	0.47	0.21	5.28	2	33	0.48	0.21	12.69	2
248	Urubamba	Chinchero			690	30	0.43	0.06	5.83	2	29	0.44	0.13	13.08	2
249	Paucartambo	Colquepata			690	34	0.45	0.12	6.03	2	32	0.45	0.13	12.54	2
250	Paucartambo	Colquepata			690	32	0.46	0.01	5.14	2	30	0.48	0.12	13.08	2
251	Paucartambo	Colquepata			690	34	0.44	0.05	5	2	31	0.46	0.13	12.77	2
252	Paucartambo	Colquepata	EU006706.1	AY851638.1	690 / 705	26	0.43	0.15	5.25	2	24	0.46	0.24	12.46	2
253	Paucartambo	Colquepata			690	36	0.46	0.04	4.97	2	36	0.46	0.07	12.54	2
254	Paucartambo	Colquepata			690	35	0.34	0.06	3.67	2	35	0.37	0.07	11.31	2
255	Canchis	Marangani	GU084804.1	AY851639.1	690	38	0.55	-0.01	6.75	1	33	0.56	0.06	14.54	1b
256	Canchis	Marangani			690	30	0.48	-0.01	4.44	1	30	0.51	0.02	13.31	1b
258	Huancane	Pusi			690	38	0.36	0.12	4.28	1	38	0.38	0.11	10.77	1a
259	Huancane	Pusi	GU084819.1	AY851641.1	690 / 845	20	0.5	0.08	5.08	1	20	0.51	0.1	13.38	1b
260	Huancane	Pusi			690	35	0.45	0	4.75	1	24	0.5	0.09	12.77	1a
261	Huancane	Taraco			690 / 845	35	0.5	0.01	5.14	1	33	0.52	0	13.46	1a
262	Huancane	Taraco			690 / 845	39	0.49	-0.02	4.53	1	38	0.52	0	13.46	1b
263	Huancane	Vilque chico			690	36	0.61	0.12	7.83	3	17	0.65	0.09	16.31	3
264	Huancane	Vilque chico	GU084805.1		845	34	0.42	0	4.5	chilean
265	Huancane	Huancane	GU084813.1		845
266	Huancane	Huancane			705
267	Huancane	Huancane			705
268	Huancane	Huancane			690 / 845
269	Huancane	Huancane			690 / 845	45	0.54	-0.07	5.44	1	35	0.58	0.08	14.31	1b
270	Chucuito	Juli			690 / 845	42	0.52	-0.02	5.33	1	40	0.52	0.02	13.08	1a
271	Chucuito	Juli			705
272	Chucuito	Juli			690 / 845
273	Chucuito	Juli			705
274	Chucuito	Pomata			705
275	Chucuito	Pomata			690 / 845	38	0.53	-0.03	5.44	1	36	0.53	-0.01	12.77	1a
276	Chucuito	Pomata			690 / 845	37	0.51	-0.05	4.72	1	36	0.51	-0.01	12.92	1a
277	Chucuito	Pomata			690 / 845	39	0.45	0.07	4.72	1	39	0.47	0.08	12	1a
278	Chucuito	Pomata			690 / 705 / 845	31	0.52	0	5.33	1	31	0.52	0.02	14.62	1a
279	Chucuito	Pomata			705
280	Yunguyo	Cuturapi			705
281	Yunguyo	Yunguyo			705
282	Yunguyo	Yunguyo			690 / 705
283	Yunguyo	Yunguyo			690 / 705
284	Yunguyo	Yunguyo			845	27	0.38	0.09	3.5	chilean
285	El Collao	ilave			690	39	0.4	0.04	4.53	1	25	0.44	0.13	12.15	1a
286	El Collao	ilave		AY851645.1	690 / 845	35	0.48	0.06	5.03	1	35	0.48	0.07	12.69	1a
287	El Collao	ilave			690	36	0.44	0.01	4.19	1	35	0.47	0.04	13.15	1a
288	El Collao	ilave			690 / 705
289	El Collao	ilave			690	34	0.51	0.08	5.72	1	32	0.52	0.09	13.15	1a
290	El Collao	ilave			690	38	0.44	0.05	4.5	1	38	0.47	0.05	12.85	1a
291	El Collao	ilave			690	43	0.42	-0.08	4.33	1	42	0.45	-0.02	12.15	1a
292	Puno	Acora		AY851646.1	690	34	0.5	-0.03	5.03	1	30	0.49	-0.04	13.46	1a
293	Puno	Plateria		AY851647.1	705
294	Puno	Chucuito			705
295	Puno	Puno			690 / 705
296	Puno	Amantani			690 / 845	30	0.51	0.01	4.92	1	30	0.51	-0.02	14.38	1a
297	Puno	Amantani		AY851642.1	690 / 845	38	0.47	-0.06	4.64	1	37	0.49	0.02	12.77	1a
298	Puno	Amantani		AY851643.1	690 / 845	37	0.54	0.05	4.53	1	37	0.55	0.06	12.69	1a
299	Puno	Amantani			690 / 845	29	0.53	-0.04	5.56	1	29	0.55	0	14.46	1a
300	Puno	Amantani		AY851644.1	690 / 845	38	0.51	0.02	4.39	1	38	0.53	0.01	12.62	1a
301	Puno	Amantani			690 / 705	24	0.54	-0.02	5.11	1	19	0.5	-0.06	12.46	1a
302	Puno	Amantani			690 / 705	35	0.48	0.06	4.67	1	34	0.48	0.09	11.69	1a
303	Puno	Amantani			705
308	Azangaro	Arapa	GU084806.1	AY851640.1	690	26	0.43	0.03	5	1	23	0.46	0.07	11.38	1a
309	Azangaro	Arapa	GU084797.1 GU084798.1		845	27	0.38	0	3.61	chilean
310	Azangaro	Arapa			690	18	0.52	0.07	5.42	1	12	0.52	0.08	13.77	1a
311	Azangaro	Saman			705
312	Arequipa	Pocsi			705
313	Arequipa	Pocsi			705
314	Arequipa	Pocsi			705
315	Arequipa	Pocsi			705
316	Arequipa	Pocsi			705
317	Arequipa	Chigata			705
318	Arequipa	Yura			690 / 800	40	0.41	0.09	5	4	39	0.42	0.07	11.92	4
319	Caylloma	Tuti			690	37	0.46	0.09	4.53	1	36	0.48	0.07	12.08	1b
320	Caylloma	Maca		AY851648.1	690	40	0.49	0.06	4.61	1	40	0.48	0.11	13.69	1b
321	Castilla	Pampacolca			690
CAS	Magallanes	Cassola (09011)	GU084814.1		845	28	0.19	0.16	2.75	chilean
TDF	Magallanes	Tierra del Fuego (06064-120803)	GU084801.1 GU084800.1 GU084799.1		845	30	0.15	0.06	1.94	chilean
151	Piura	Huancabamba	EU006704.1	AY851617.1	690 / 800
14	Junin	Jauja		AY851628.1	690 / 800
